# Supplementary material for: Magnetic Fields Impact on PIN‐FORMED Protein Polarity in Arabidopsis thaliana
Source: Physiol Plant. 2025 May 23;177(3):e70274. doi: 10.1111/ppl.70274 (PMC12100457; doi:10.1111/ppl.70274)
Supplement: Supplementary file 2 — Data S2. Supporting Information. [file PPL-177-e70274-s001.xlsx]

## Sheet: Figure 2C
Col-0 relative root length
		control		SMF 127 mT			control		SMF 103 mT			control		SMF 89 mT			control		SMF 60 mT
		0.77		0.85			0.99		0.77			0.87		0.83			0.54		0.5
		0.99		0.98			1.04		0.8			0.87		0.78			0.65		1.22
		1.03		0.96			0.89		0.93			0.68		0.98			0.46		0.76
		0.79		0.8			1.06		0.81			1		1.07			0.96		0.68
		0.51		0.77			0.88		0.71			1.05		1.18			1.02		1.09
		0.95		0.88			0.93		0.7			0.69		0.73			1.49		0.87
		0.91		0.79			0.91		0.62			0.92		1.18			0.53		0.66
		0.79		0.83			0.98		1			0.94		0.76			0.91		0.78
		0.85		0.57			1.01		0.78			1.16		0.89			0.76		0.32
		1		1.12			1.02		0.9			0.78		1.22			0.98		0.46
		1.42		0.65			0.98		0.8			1.02		1.08			1.05		0.97
		0.55		0.81			0.89		0.72			0.88		1.03			1.41		0.56
		0.9		0.89			0.48		0.68			1.02		0.6			0.69		0.92
		1.17		0.53			0.95		1.16			0.88		1.01			1.12		0.86
		0.94		0.44			0.97		0.92			0.85		0.82			0.5		0.7
		1.03		0.36			1.22		0.88			0.81		0.84			0.56		0.91
		1.88		0.36			1.02		0.83			0.85		1.15			0.82		0.68
		1.09		0.36			1.22		0.77			0.86		1.11			0.71		0.91
		0.91		0.6			0.85		1.08			1.19		0.83			1.13		0.65
		0.9		0.53			1.1		0.85			0.79		0.88			0.76		0.6
		1.68		0.85			1.04		0.89			0.84		0.85			0.67		0.56
		0.98		0.49			1.23		0.96			0.8		0.91			0.89		0.44
		1.17		0.47			1.03		0.86			0.74		1			0.68
		0.6		0.51			0.98		0.43			0.83		0.99			0.66
		1.3		0.61			0.68		0.8			0.93		0.67			1.18
		0.95		0.53			1.04		0.65			0.72		1.05			0.61
				0.97			0.92		0.88			0.77		0.9			0.76
				0.62			0.92		0.66			0.94		0.89			0.62
				0.75			0.96		0.62			1.01		1.03			0.72
									0.73			0.86					0.9
									1			0.88
									0.91			0.94
									0.88			0.88
									1.15			0.87
									0.97			0.82
		1.05		0.56			0.97		0.93			0.85		1.03			0.6		0.46
		0.86		0.57			0.86		0.94			0.98		1.11			0.78		0.6
		0.67		0.94			1.19		0.59			1.8		1.21			0.82		0.82
		0.66		0.72			1.12		0.89			1.4		0.91			1.51		0.62
		1.61		0.76			0.83		1.2			1.45		0.88			1.1		0.46
		0.94		0.84			1.33		0.45			1.26		1.18			1.22		1.14
		1.22		0.62			1.19		0.79			1.36		0.85			1.24		1.37
		1.2		0.57			0.74		0.78			1.57		1.15			1.8		1.61
		1.08		0.44			1.05		0.99			0.97		1.49			1.67		1.76
		0.73		0.92			1.14		0.81			1.13		0.83			1.15		0.75
		1.09		0.81			1.2		1			0.97		0.82			1.53		0.74
		0.83		0.66			1.27		1.04			0.97		1.33			1.24		0.98
		1.22		0.9			0.97		0.39			1.48		0.87			1.64		1.22
		0.77		0.74								1.76		1.16			1.5		1.66
				1.38								1.09					1.02		1.4
												1.02					1.44		1.37
																	1.17		0.66
																	1.43
																	1.42
		0.94		0.65			0.79		0.76			0.65		1.13			1.02		1.09
		0.97		0.67			0.63		1.08			1		0.98			1.07		1.02
		1		0.72			0.68		0.71			1.09		0.87			0.82		0.79
		1.29		0.72			0.89		1.03			1.22		1.06			1.02		0.88
		1.04		0.56			1.19		0.91			0.85		1.1			1.35		1.44
		0.97		0.62			0.82		0.85			1.09		1			1.01		0.99
		0.82		0.94			1.04		1.01			0.84		1.12			0.93		1.39
		0.95		1.02			1.08		0.72			1.31		1.05			1.07		1.42
		1.01		1.07			0.9		1.06			0.98		1.4			0.83		0.95
		1.01		0.87			0.92		0.88			0.83		1.07			0.91		0.93
		0.92		1.04			1.01		0.97			0.99		1.02			1.3		0.98
		0.8		0.4			1.28		1.12			0.93		0.97			1.1		0.99
		1.25		0.71			0.95		0.79			0.76		1.1			0.91		1.05
		0.9		0.64			1.23		1.14			1.05		1			0.94		0.8
		0.92		0.53			1.06		1.2			0.96		1.23			0.97		0.86
		1.18		0.4			1.04		0.65			1.12		1.35			0.99		1.06
		1.03		0.24			0.83		0.75			1.23		1.16			0.72		1.22
				0.45			1.1		0.84			0.71		1.2			0.95		1.18
				0.52			1.03		1.02			0.86		0.91			0.99		0.93
				0.47			0.91		1.23			1.23		1.13			1.09		1
				0.46			0.97		0.65			1.18		1.17					0.8
				0.42			1.23		0.51			0.75		0.96					0.93
				0.4			1.38		1.29			0.81		0.99					1.14
				0.28			1.27		0.7			1.09		0.87					0.8
				0.52			1.14					1.09		1.01					0.75
				0.42			0.85					0.81		1.13					0.69
				0.5			1.09					0.92		0.87					1
				0.45			0.95					1.2		1.33					0.72
				0.3			1					1.21		1.25					0.79
				0.33			0.75					1.02		0.79					0.98
				0.29			1.24					1.16		1.13					1.14
				0.46			1.19					1.04		0.89					0.61
				0.48			0.98					1.13		1.06					0.96
							0.99					0.85		1.29					0.94
							1.2					1.14		1.16					1.21
							0.99					0.72		1.06					0.24
							1.13					0.8		1.21					1.04
							0.98					0.89		1.08					1.02
							1.2					0.95		0.69					0.91
							1.05					1.12		0.81					0.84
							1					1.18		0.77					0.91
							0.78					1.21		0.79					1.16
							0.82
							0.99
							0.89
							0.74
							0.87
							0.95

## Sheet: Figure 2D
Col-0 relative root length
	control			127 mT
	1.43			0.99
	1			0.94
	0.89			0.91
	0.8			0.66
	0.89			0.69
	1.43
	0.7
	0.92			1.02
	1.21			0.88
	0.96			1.01
	0.89			0.74
	0.83			0.87
	1.25			0.77
	0.82			0.66
				1
				0.73
				0.57

## Sheet: Figure 3C
relative root length SMF 127mT
		Col-0	control	127 mT		eir1-1	control	127 mT		eir1-4	control	127 mT		eir1-4 P2::P2:VEN	control	127 mT		pin3-5 pin4-3 pin7-1	control	127 mT		aux1-7	control	127 mT
			1.02	1.01			1.39	1.16			0.76	1.83			0.87	0.75			1.22	0.51			1.11	0.8
			0.62	0.72			1.3	0.58			0.41	1.1			0.63	0.84			0.92	0.89			0.75	1.01
			1.14	1.08			1.04	1.11			0.7	1.13			0.99	0.8			1.06	0.83			0.69	0.84
			0.75	0.82			1.25	1.35			0.91	1.03			1.05	0.81			0.99	0.53			1.2	0.73
			1.11	0.95			0.91	0.76			1.16	1.06			1.36	0.77			0.99	0.94			1.22	1.2
			1.25	0.94			1.25	0.73			0.98	1.19			0.37	0.99			1.06	1.57			0.81	0.87
			0.61	0.79			0.84	1.25			1.06	0.87			1.19	0.85			1.75	1.74			1.58	1.11
			0.81	1.01			0.75	0.62			1.41	1.25			1.02	0.74			0.8	0.69			1.02	1.55
			1.14	0.92			0.68	0.74			1.47	1.24			1.27	1.03			0.82	1.14			0.97	1.22
			0.96	1.03			0.71	1.17			0.73	1.07			0.87	0.56			1.61	1.36			1.04	0.89
			0.71	0.52			0.73	0.79			0.78	1.63			0.88	1.05			1.17	1.01			1.03	0.87
			1.38	1			0.45	0.94			1.22	0.96			1.33	1.22			0.84	1.15			1.47	0.85
			1.05	0.94			0.67	1.39			1.71	0.96			1.31	1.03			0.85	1.24			0.55	0.97
			0.6	0.77			1.11	1.53			1.05	0.83			1.13	0.81			1.49	1.6			0.74	0.6
			0.93	0.91			0.94	0.6			1.08				1.18	0.62			1.3	1.62
			1.16	0.55			0.9	1.11			1.13				0.87	0.7			1.26	0.82			0.78	0.83
			1.27	0.92			1.47	1.29			0.94				0.87	0.85			0.81	1.32			0.99	0.78
			1.13	1.24			0.8	1.2			0.97				0.77	0.75			0.79	1.16			0.91	0.82
			1.16	1.39			1	1.15			0.87				1.13	0.99			1.12	1.12			0.76	0.73
			0.98	1.46			1.3	1.27			0.93				1.02	1.28			0.96	1.27			1.24	1.45
			1.07	0.68			1.18	0.95			1.06				0.94	0.85			0.98	1.2			0.77	0.71
			1.21	0.65			0.71	1.01			0.88				0.87	1.04			1.03	1.13			1.25	1.47
			1.07	0.7			0.98	1.11			0.89				0.89	0.8			1.16	1.27			1.58	0.94
			1.05	0.88			1.14	1.03			1.2				1.02	0.84			1.23	1.14			0.75	1.15
			0.74	0.66			0.81	0.65			0.78				0.95	0.77			0.78	1.2			1.27	1.21
			1.07	0.96			1.49	0.76			0.95				1	0.64			0.62	0.83			0.9	1.01
			1.23	0.74			0.98	0.77			0.96				1.28	0.64			0.8	0.71			0.86	0.97
			1.05				0.77								1	1.02			1.2	1.1			0.83	1.13
			0.87				1.02								0.96	0.86			0.9	0.94			0.94	1.44
			1.1				1.09									0.72			0.97	1.24				0.67
			0.91				1.31									1.4			0.81	1.57				0.79
			0.94													0.84			0.92	1.22
			0.94													0.88			1.25	0.84
																0.79			0.94	1.09
																0.79				1.16
																1.14				0.75
																0.98				1.18
																				1.68
																				1.04
																				1.35
																				1.24
																				1.36
																				0.97
																				0.75
																				0.98
																				1.04
																				1.08
																				1.03
			0.89	0.4			1.38	1.43			0.72	0.59			1.2	0.66			0.97	0.8			1.24	1.08
			0.46	0.64			0.96	0.85			1.18	0.58			0.71	0.89			0.88	0.79			1.14	1.52
			0.92	1.02			1.26	1.63			1.09	0.57			0.87	1.05			0.82	1.37			1.23	0.99
			0.56	0.7			0.74	1.34			1.17	0.82			1.04	1.08			1.69	1.34			1.43	1.21
			0.77	0.7			0.89	1.67			1.29	0.65			1.13	1.04			1.33	0.53			1.25	1.53
			1.06	0.71			1.59	0.88			1.23	0.6			0.97	1.16			1.01	1.45			1.72	0.86
			1.05	0.38			0.54	0.72			1.08	0.63			1.21	0.62			0.88	0.95			1.61	0.91
			1.04	0.36			0.67	1.47			1.34	0.56			1.08	1.03			1.03	0.95			1.19	1.01
			0.94	0.59			0.72	1.66			1.58	1.03			1.1	0.78			1.54	1			1.13	1.08
			1.09	0.82			0.61	1.52			1.21	1.26			1.13	0.69			0.83	1.07			0.74	0.52
			1.13	0.75			0.95	1.06			1.08	0.65			1.04	1.35			1.28	0.92			0.71	0.48
			1.21	0.36			1.57	1.64			1.12	0.83			0.72	0.6			0.98	0.86			0.79	0.36
			1.19	0.88			1.76	0.65			0.93	0.53			0.86	1.26			1.28	0.83			0.62	0.91
			0.89	0.65			0.81	1.04			0.9	0.66			1.04	0.62			0.78	1.52			1.48	0.56
			1.18	0.9			0.74	0.77			0.82	0.65			0.84	1.1			0.91	1.03			0.46	0.6
			1.18	0.44			0.56	0.96			0.81	0.85			0.59	0.58			0.85	1.11			0.73	0.48
			1.03	0.68			0.98	1.38			0.5	0.67			1.18	0.7			0.8	1.31			0.69	0.7
			1.29	0.41			1.22	1.44			0.63	0.67			1.02	0.66			1.34	1.44			1.15	0.33
			1.3	0.8			1.05	1.53			0.57	0.65			1.17	0.48			0.78	1.63			1.29	0.67
			1.04	0.49				0.89			0.58	1.15			0.98	0.61			1.08	1.14			0.75	0.47
			1.09	0.91							0.45	0.93			1.05	0.58			0.81	1.53			1.09	0.75
			0.94	0.4							0.47	0.87			1.21	0.58			0.74	1.34			0.54	0.65
			1.21	0.35							0.8	1.23			0.99	0.61			0.76	1.64			1.07
			1.1	0.48							1.3	1.27			0.97	0.62			0.95	1.43			1.04
			1.18	0.77							0.66	1.04			1.06	0.83			1.04	0.69			0.69
			1.01	0.56							0.78	1.52			1.09	1.11			1.04	1.3			0.85
			1.02	0.45							0.61	0.99			1.19	0.79			1.18	0.98			0.98
			0.96	0.43							0.92	0.89			0.92	0.8			1.39	1.1			1.3
			1.18	0.61							0.72	1.53			1.47	0.38			0.82	1.1			1.23
			0.93	0.73							1.14	1.01			0.88	0.84			1.57	1.01			0.85
			0.98	0.51							1.37				1.09	0.42			0.95	1.45			0.35
			0.96	0.69							1.34				0.85	0.86			1.54	1.22			0.72
			0.91	0.86							1.56				0.82	0.71			1.19	1.39			0.77
			0.83	0.51							0.59				0.53	0.94			1.29	0.98			1.17
			1.03	0.82							1.1				1.15	0.44			0.72	1.53
			0.95	1.19							1.28				0.91	0.89				1.71
			1.11	0.85							1.49				1.15	0.62
			0.98	0.93							0.93				0.92	0.53
			0.86	0.26							1.57				0.99	0.75
			1.01	1.09							1.2				1.1	0.38
			0.92	0.8							1.2				1.13	0.63
			0.6	0.98							0.72				0.9	1.02
			1.11	0.86											0.54	0.47
			0.93	0.7											1	0.75
			0.81	0.7											0.98	0.49
			1.25												0.65	0.71
			1.01												1.05	0.53
			1.02												1.16	0.53
			0.75												0.94
			1.13												1.45

## Sheet: Figure 4B
			PIN2:Venus apical signals																		PIN2:Venus lateral signals																		PIN2:Venus apical/lateral
				control																		control																		control
					root #	I	II	III	IV	V	VI	VII	VIII	IX	X								root #	I	II	III	IV	V	VI	VII	VIII	IX	X								root #	I	II	III	IV	V	VI	VII	VIII
						16.25	12.41	11.4	15.56	25.32	35.93	53.89	41.76	45.66	41.46									2.35	2.96	1.93	3.71	3.84	5.02	2.98	5.69	5.07	8.3									6.91	4.19	5.9	4.2	6.6	7.16	18.07	7.34
						12.79	24.49	20.87	13.2	30.76	46.45	32.71	30.17	25.67	45.79									2.76	4.91	2.7	2.22	4.81	7.24	5.45	6.96	4.09	5.53									4.63	4.99	7.75	5.95	6.39	6.42	6	4.34
						11.48	24.58	14.73	19.48	19.67	32.91	20.1	43.89	25.78	35.11									1.84	4.06	3.25	3.19	2.33	6.29	3.66	10.57	3.57	4.88									6.23	6.05	4.53	6.11	8.44	5.23	5.49	4.15
						13.7	22.69	11.75	11.67	13.86	23.95	24.45	25.64	23.24	33.76									3.3	2.68	2.61	1.44	3.73	5.97	5.44	4.2	5.82	8.73									4.16	8.47	4.5	8.08	3.72	4.01	4.5	6.11
						15.82	19.15	18.5	21.8	13.57	32.11	27.13	43.89	57.28	24.32									4.13	2.82	2.05	5.3	1.67	7.13	4.43	6.6	3.64	5.69									3.83	6.8	9.03	4.11	8.14	4.5	6.12	6.65
						32.23	18.89	12.46	23.49	10.8	27.36	32.54	41.94	46.87	46.24									5.58	4.21	2.14	3.45	1.79	5.34	4.18	5.88	5.39	7.03									5.78	4.49	5.81	6.8	6.04	5.13	7.79	7.13
						13.75	41.52	40.45	22.82	24.29	23.03	17.51	15.44	56.3	34.4									4.09	4.82	5.32	4.35	4.83	4.02	3.75	4.45	17.15	4.13									3.36	8.62	7.61	5.24	5.03	5.72	4.67	3.47
						29.39	11	26.68	24.68	11.81	25.56	25.46	22.53	43.27	27.85									3.69	2.48	4.24	4.11	3.53	4.55	4.2	4.94	6.19	6.77									7.95	4.44	6.3	6	3.34	5.62	6.07	4.56
						16.22	11.97	42.9	39.24	27.19		30.9	24.96	39.3										4.32	2.66	3.96	6.17	4.12		3.73	5.67	9.69										3.76	4.5	10.84	6.36	6.6		8.29	4.4
						31.14		29.41	35.88	11.82			17.36	61.65										3.98		5.62	7.21	3.37			2.91	16.53										7.82		5.24	4.97	3.51			5.97
								25.92						45.92												3.05						5.5												8.5
														28.81																		9.66
				SMF																		SMF																		SMF
					root #	I	II	III	IV	V	VI	VII	VIII	IX	X	XI	XII	XIII					root #	I	II	III	IV	V	VI	VII	VIII	IX	X	XI	XII	XIII					root #	I	II	III	IV	V	VI	VII	VIII
						38.28	11.73	21.3	31.33	17.42	25.64	16.07	53.73	20.61	51.42	32.94	27.49	29.74						11.97	5.43	3.63	7.17	9.55	9.49	11.85	14.49	9.7	10	11.12	12.62	9.51						3.2	2.16	5.87	4.37	1.82	2.7	1.36	3.71
						22.58	17.71	26.57	22.47	13.45	22.82	9.16	18.23	20.31	29.57	35.72	63.63	20.67						6.5	6.66	8.12	7.67	5.84	5.13	7.31	6.15	5.31	6.26	10.72	17.31	6.49						3.48	2.66	3.27	2.93	2.3	4.45	1.25	2.96
						17.42	18.03	13.97	29.71	13.03	34.25	38.58	25.27	27.65	34.98	34.39	17.37	21.64						5.89	6.58	4.9	14.01	3.91	11.64	12.25	9.92	9.56	12.16	11.97	5.42	6.1						2.95	2.74	2.85	2.12	3.33	2.94	3.15	2.55
						28.02	22.87	21.85	49.49	18.61	14.72	39.63	32.15	30.57	27.6	29.14	56.06	19.72						15.49	15.21	5.47	7.67	5.47	8.12	7.44	9.12	7.67	13.09	8.97	10.63	4.92						1.81	1.5	3.99	6.45	3.4	1.81	5.32	3.53
						37.65	35.25	17.7	60.85	11.16	24.22	32.84	25.53		41.64	19.04	31.63	23.31						13.73	10.44	6.15	13.86	5.52	8.48	5.28	4.69		8.38	14.77	8.13	7.73						2.74	3.38	2.88	4.39	2.02	2.86	6.21	5.44
						28.01	28.65	13.6	42.84	11.4	17.76	31.41	17.62		53.89	14.4	42.5	20.01						12.1	10.22	3.97	12.77	3.86	12.08	9.83	6.52		9.75	7.96	10.28	4.85						2.31	2.8	3.43	3.35	2.95	1.47	3.19	2.7
						36.11	16.55	18.88	29.83	39.92	22.57	36.35	40.21		66.82	17.2	22.59	14.25						10.9	3.09	7.87	4.91	13.21	8.35	10.87	18.2		14.38	7.23	14.19	4.3						3.31	5.36	2.4	6.08	3.02	2.7	3.35	2.21
						19.2	22.24	17.21	12.64	17.33	23.18	31.56	22.18		28.27	47.68	11.14	15.09						12.33	8.42	10.38	3.56	3.29	15.11	6.42	4.6		6.76	9.21	6.81	9.59						1.56	2.64	1.66	3.55	5.27	1.53	4.92	4.82
						11.15	54.3	37.29	22.31	21.96	18.5	58.27	50.68			30	18.01	15.12						5.22	6.35	10.46	4.43	7.86	9.37	12.03	13.38			11.39	5.4	3.57						2.14	8.56	3.57	5.03	2.79	1.98	4.84	3.79
						18.77	19.75		15.9	39.24		51.68						15.71						9.32	5.57		6.27	7.62		8.43						6.35						2.01	3.55		2.54	5.15		6.13
									25.58			32.57															9.06			11.07															2.82			2.94
[truncated: 5 more columns]

## Sheet: Figure 5C
DR5-Venus lateral ratio
			no stimulation		clinostat		clinostat magnets
			1.2		0.3		0.49
			1.11		1.16		0.81
			1.63		0.49		1.38
			1.17		0.4		2.39
			1.64		0.48		0.57
			0.81		0.33		1.15
			1.63		0.47		0.64
			1.19		1.02		1.29
			0.74		0.46		0.96
			1.52		1.13		0.5
			0.58		0.35		1
			1.36		0.6		1.15
			1.47		1.5		1.33
			1.06		0.31		1.52
			1.11		0.94		1.04
			0.6				0.53
			1.34				0.56
							1.1
			1.41		1.02		1.11
			1.08		0.28		0.41
			0.62		0.86		2.88
			1.55		0.44		1.15
			1.09		1.07		1.18
			0.85		1.15		2.47
			1.44		0.74		1.02
			0.71		1.23		0.69
			1.32		0.49		1.37
			1.67				0.99
			0.88				1.44
			0.7				1.36

## Sheet: Figure 5D
angle; root deviation from vertical
	Col-0 control		Col-0 clinostat		Col-0 clinostat MF				eir1-4 control		eir1-4 clinostat		eir1-4 clinostat MF				pin3-5 pin4-3 pin7-1 control		pin3-5 pin4-3 pin7-1 clinostat		pin3-5 pin4-3 pin7-1 clinostat MF
	14		133		84				56		46		63				62		78		56
	32		111		48				37		69		29				75		93		69
	13		102		37				16		74		75				28		95		51
	22		81		39				22		80		38				57		78		24
	18		110		57				60		55		102				140		96		92
	6		88		28				126		85		70				56		116		97
	9		92		92				42		113		42				52		53		109
	4				92				79		79		120				54		79		91
	7		115		94				82		87		45				95		78		107
	23		91		52				30		97		17				118		64		123
	6		122		39				141		58		26				68		72		56
	6		122		48				18		113		105				68		50		99
	9		91		58				17		116		54				53		86		45
	3		86		61				37		113		75				89		77		71
	4		94		46				13		128		40				47		69		51
	8		101		33				56		53		86				64		58		45
	7		85		69				93		76		58				80		28		46
	2		85		42				141		41		72				14		48		46
	12		92		96				76		37		84				52		59		81
	12		121		35				69		78		68				15		47		95
	14		121		91				80		116		55						71		87
	9		94		64				7		49		29								42
	6		112		84				119		92		28								62
	6		85		145				33		58		102								92
	9		113		92				26		20		56								78
	7		118		68				39		91		101
	7		122		43				13		72		120
	1		63		70				51		92		88
	16		110		66				22		74		103
	35		61		61				86		102		25
	5		51		56						70		58
	5		158		47								20
	15		130		95								108
	9		135		47
	21		147		49
	7		139		65
	19		156		43
			100		33
			170		27
			114		58
			121		44
			109		13
			138		65
			88		30
			120		71
			108		29
			53		24
			45		144
			83		55
			43		33
					53
					32
					82
					99
					26
					116
					127
					66
	19		55		53				44		141		79				36		73		94
	22		54		53				127		54		83				51		61		107
	8		83		73				33		62		44				38		72		77
	11		84		55				35		84		78				62		85		80
	15		90		39				60		43		49				23		88		91
	17		25		52				95		52		88				84		71		59
	4		97		43				11		72		22				52		76		74
	2		72		20				90		50		28				36		68		67
	12		96		30				120		107		27				66		109		57
	21		66		30				132		38		25				71		107		56
	18		99		75				67		45		72				52		77		56
	18		88		36				49		77		31				6		80		50
	5		94		78				81		76						160		91		46
	7		96		21				76		42						69		59		120
	23		54		24				43		35								74		88
	12		64		67				7		52								76		82
	9								70		45								39		90
	18								76										82		78
	1								57										56		47
	29																				59
	16																				34
	22																				93
	19

## Sheet: Figure 6B
PIN2:Venus apical/lateral signal ratio			p = 0,2029
	clinorotated
		root #	I	II	III	IV	V
			1.77	3.5	3.99	3.77	4.08
			3.06	5.84	8.66	1.53	3.41
			3.51	3.24	5.67	1.9	4.17
			2.8	3.5	5.76	2.51	3.32
			2.84	3.28	2.68	1.8	4.42
			2.82	4.31	16.11	2.09	2.65
			3.74	2.91	3.53	4.5	4.73
			3.5	2.22	4.07	6.51	2.58
			5.84	1.46	3.22	3.13	4.66
			3.24	2.11	1.95	3.74	4.77
				2.03	2.68		4.18
				2.17
	clinorotated MF
		root #	I	II	III	IV	V	VI
			2.95	3.12	0.86	2.8	6.7	2.86
			3.15	3.96	2.33	2.73	5.22	2.99
			2.83	3.63	3.14	3.08	3.57	4.2
			6.28	2.44	2.77	1.6	2.33	3.27
			2.95	1.73	2.89	3.59	3.94	2.54
			3.56	2.84	2.45	2.9	5.92	2.57
			4.29	3.64	2.23	4.37	2.81	2.88
			2.39	1.71	5.13	4.06	3.12	1.35
			4.34	2.32	3.93		3.17	2.09
					3.94		3.75	2.44
							4.73
							2.82
							5.11

## Sheet: Figure 6D
PIN3-YFP basal/lateral ratio Gradient MF
		control		cinostat 90'-120'		clinostat south-south 90'-120'
		1.76		1.02		0.89
		1.21		1.13		1.69
		2.64		1.3		1.52
		2.63		1.01		1.65
		1.98		0.76		1.93
		1.59		1.26		1.36
		2.22		1.52		1.95
		1.16		0.94		1.96
		0.87		1.09		1.79
		1.08		1		1.03
		0.94		0.8		1.47
		2.88		1.17		1.79
		1.74		1.25		3.32
		0.77		0.83		1.01
		3.8		0.98		1.57
		1.84		0.85		0.9
		1.61		1.11		1
		1.76		1.06		2.17
		3.14		1.09		1.45
		2.34		1.32		1.84
		1.42		0.76		1.34
		1.44		0.96		1.39
		1.66		1.22		1.71
		1.74		0.56		1.6
		2.62		1.39		1.51
		2.69		1.55		0.92
		1.13		1.78		0.91
		1.56		0.48		0.44
		2.71		0.65		0.93
		1.59		0.66		2.48
		1.15		0.98		1.17
		1.72		1.69		2.17
		1.87		0.99		1.4
		2.49		1.3		1.47
		1.82		1.04		2.02
		1.32		1.42		2.81
		1.49		1.42		1.7
		2.78		1.18		1.85
		1.74		1.02		1.12
		1.82		0.41		1.1
		2.22		0.8		1.81
		1.05		0.85		1.45
		1.91		1.6		0.63
		2.77		0.91		1.12
		1.4		0.73		1.11
		1.4		1.13		2.61
		1.48		1.45		1.9
		1.41		0.92		2
		1.21		0.74		1.47
		1.11		0.86		1.29
		1.29		0.95		1.58
		1.29		0.77		1.77
		1.18		0.81		2.43
		1.13		0.96		1.58
		1.45		1.02		1
		1.73		0.77		1.8
		2.6		0.78		0.81
		1.57		1.11		1.15
		1.64		0.89		2.33
		2.04		0.7		1.71
		1.29		0.73		1.05
		1.03		0.47		1.22
		1.3		0.55		1.12
		2.12		1.3		1.22
		2.53		0.97		1.3
		1.61		1.09		1.36
		1.19		0.55		1.94
		0.94		0.62		1.13
		1.74		1.07		1.23
		1.11		1.5		1.65
		1.87		1.02		1.16
		2.52		1.14		1.67
				1.16		1.04
				0.88		1.7
				0.58		1.08
				1.18		1.95
						2.09
						1.62
						1.8
